# Supplementary material for: catena-Poly[(dichloridozinc)-μ-bis­(pyridin-3-yl)methanone-κ2 N:N′]
Source: Acta Crystallogr Sect E Struct Rep Online. 2011 Nov 16;67(Pt 12):m1764. doi: 10.1107/S160053681104671X (PMC3238669; doi:10.1107/S160053681104671X)
Supplement: Supplementary file 2 [file e-67-m1764-Isup2.hkl]

# 
# h,k,l, Fc-squared, Fo-squared, sigma(Fo-squared) and status flag 
# 
data_I
_shelx_title ' 1 in C2/c' 
_shelx_refln_list_code          4 
_shelx_F_calc_maximum      237.12 
_exptl_crystal_F_000       640.00 
_reflns_d_resolution_high  0.8406 
 
loop_ 
 _symmetry_equiv_pos_as_xyz 
 'x, y, z' 
 '-x, y, -z+1/2' 
 'x+1/2, y+1/2, z' 
 '-x+1/2, y+1/2, -z+1/2' 
 '-x, -y, -z' 
 'x, -y, z-1/2' 
 '-x+1/2, -y+1/2, -z' 
 'x+1/2, -y+1/2, z-1/2' 
 
_cell_length_a     9.9266 
_cell_length_b    15.5724 
_cell_length_c     7.8963 
_cell_angle_alpha  90.000 
_cell_angle_beta   93.878 
_cell_angle_gamma  90.000 
 
_shelx_F_squared_multiplier     1.000 
 
loop_ 
 _refln_index_h 
 _refln_index_k 
 _refln_index_l 
 _refln_F_squared_calc 
 _refln_F_squared_meas 
 _refln_F_squared_sigma 
 _refln_observed_status 
   4   0   0     6886.09     6951.72     57.24 o 
   6   0   0     5436.15     5021.95     53.55 o 
   8   0   0     3299.59     3283.87     30.71 o 
  10   0   0      662.34      673.12     18.96 o 
   3   1   0     4223.93     4423.54     37.18 o 
   5   1   0       22.51       40.18      1.47 o 
   7   1   0     2025.57     2167.13     13.39 o 
   9   1   0       15.97       15.01      2.05 o 
  11   1   0       79.83       69.44      7.41 o 
   0   2   0    12721.44    11580.27    267.98 o 
   2   2   0     7179.59     6937.08    109.55 o 
   4   2   0      961.88      914.83      6.32 o 
   6   2   0     1149.30     1064.79      7.87 o 
   8   2   0      879.43      899.45      8.33 o 
  10   2   0      325.84      330.50      9.11 o 
   1   3   0     8523.50     8761.75     89.89 o 
   3   3   0      108.27      108.71      1.90 o 
   5   3   0     5611.09     5696.27     31.56 o 
   7   3   0     7205.26     7332.30     44.58 o 
   9   3   0      195.00      192.85      4.72 o 
  11   3   0       87.69       93.52      5.97 o 
   0   4   0    10321.57    10715.43    184.93 o 
   2   4   0    10138.75    10242.22     87.14 o 
   4   4   0     6136.16     6153.37     36.40 o 
   6   4   0       40.48       52.14      2.00 o 
   8   4   0       76.98       85.59      5.03 o 
  10   4   0      767.46      728.39     13.37 o 
   1   5   0      375.73      326.60      4.66 o 
   3   5   0    11837.55    11704.14     87.29 o 
   5   5   0     2920.71     2944.28     18.81 o 
   7   5   0     1017.27     1072.22      8.99 o 
   9   5   0      277.54      279.31      6.71 o 
  11   5   0      863.43      818.69     21.84 o 
   0   6   0     2354.08     2316.77     22.63 o 
   2   6   0     1008.75     1063.04      8.89 o 
   4   6   0      336.53      354.85      3.94 o 
   6   6   0     1532.22     1519.90     11.24 o 
   8   6   0       95.27       95.47      6.21 o 
  10   6   0       35.54       41.92      6.39 o 
   1   7   0       51.21       38.83      1.97 o 
   3   7   0    19150.58    19055.98    191.45 o 
   5   7   0     3864.86     3829.03     26.55 o 
   7   7   0      536.93      525.84      5.65 o 
   9   7   0      667.92      670.47     14.36 o 
   0   8   0     2033.18     2181.58     37.03 o 
   2   8   0     3909.40     3984.18     26.84 o 
   4   8   0     8472.83     8346.27     46.91 o 
   6   8   0      239.47      263.09      4.31 o 
   8   8   0       71.69       85.51      4.81 o 
  10   8   0      982.90      932.11     22.11 o 
   1   9   0     2320.45     2336.58     17.01 o 
   3   9   0      425.47      426.48      6.10 o 
   5   9   0     4292.50     4305.56     29.75 o 
   7   9   0      431.54      409.46      6.81 o 
   9   9   0      536.20      567.62     17.20 o 
   0  10   0     4389.93     4822.69     46.34 o 
   2  10   0     4488.71     4593.38     31.20 o 
   4  10   0     2857.71     2820.22     21.58 o 
   6  10   0       50.60       54.33      6.29 o 
   8  10   0      612.13      555.61     11.22 o 
   1  11   0     1046.65     1165.32     10.35 o 
   3  11   0     1493.41     1546.97     14.14 o 
   5  11   0        9.58       12.10      5.46 o 
   7  11   0       79.66       84.07      6.93 o 
   9  11   0       95.17      107.35      9.46 o 
   0  12   0     5533.15     5477.14     52.63 o 
   2  12   0     2420.18     2382.08     20.02 o 
   4  12   0       15.19       18.31      2.37 o 
   6  12   0     1314.61     1295.58     27.78 o 
   1  13   0      407.99      459.80      6.17 o 
   3  13   0      389.43      401.49      9.33 o 
   5  13   0      576.06      580.87     23.44 o 
   7  13   0      123.56      113.65      9.14 o 
   0  14   0     1003.50      998.16     14.39 o 
   2  14   0       98.71       96.29      4.22 o 
   4  14   0       70.64       61.93      4.55 o 
   6  14   0      859.89      802.67     22.85 o 
   1  15   0     3354.70     3405.31     30.56 o 
   3  15   0      494.16      492.57     14.35 o 
   5  15   0      485.44      490.83     13.12 o 
   0  16   0       39.42       48.94     10.27 o 
   2  16   0      134.87      128.69      7.92 o 
   4  16   0       42.12       35.24      5.89 o 
   1  17   0      845.42      889.65     28.46 o 
   3  17   0      393.14      384.63     18.87 o 
   0  18   0      232.20      261.83     16.07 o 
   2  18   0       46.99       41.02     10.76 o 
 -11   1   1       11.64       12.87      3.00 o 
  -9   1   1     2401.53     2469.95     19.19 o 
  -7   1   1     4334.57     4283.65     23.89 o 
  -5   1   1      103.83      141.08      2.19 o 
  -3   1   1     2065.41     2018.85     20.24 o 
  -1   1   1     9969.73    10169.71    129.12 o 
   1   1   1    25839.48    21511.26    372.56 o 
   3   1   1     1745.57     1743.39     12.12 o 
   5   1   1    17622.29    17538.03    114.88 o 
   7   1   1     2066.76     2067.27     14.58 o 
   9   1   1      230.41      245.84      4.74 o 
  11   1   1      945.39      929.54     17.10 o 
 -10   2   1       50.04       42.56      3.26 o 
  -8   2   1     1662.18     1660.00     12.77 o 
  -6   2   1     1664.60     1792.77     11.71 o 
  -4   2   1       17.59       11.67      1.04 o 
  -2   2   1    56225.79    43487.81    558.95 o 
   0   2   1     9532.98     9108.93    164.62 o 
   2   2   1     2398.08     2797.16     25.20 o 
   4   2   1      278.86      187.45      2.99 o 
   6   2   1     5067.40     4992.19     33.14 o 
   8   2   1       11.69       11.21      1.55 o 
  10   2   1        9.45        7.72      2.56 o 
 -11   3   1      418.57      420.82     10.67 o 
  -9   3   1      256.63      262.14      4.44 o 
  -7   3   1       45.35       49.89      2.18 o 
  -5   3   1     7272.92     7342.74     37.46 o 
  -3   3   1      116.25       82.81      1.44 o 
  -1   3   1    12888.71    12870.08    146.42 o 
   1   3   1     6433.29     6494.28    141.90 o 
   3   3   1    12436.39    12334.75     91.90 o 
   5   3   1       11.57       23.25      1.75 o 
   7   3   1       52.04       45.87      2.19 o 
   9   3   1     2063.01     2018.33     17.28 o 
  11   3   1      212.81      191.16      7.83 o 
 -10   4   1      287.37      280.82      8.49 o 
  -8   4   1     2042.92     2115.41     25.88 o 
  -6   4   1     4728.39     4770.03     35.12 o 
  -4   4   1     5630.35     5804.36     34.28 o 
  -2   4   1    19735.40    18843.56    135.36 o 
   0   4   1     1873.38     1888.62     18.52 o 
   2   4   1     4293.58     4328.76     28.28 o 
   4   4   1     3439.13     3279.21     19.91 o 
   6   4   1     5247.85     5286.10     34.96 o 
   8   4   1      801.73      770.73      8.62 o 
  10   4   1       10.40       17.76      3.71 o 
 -11   5   1      193.87      209.56      7.58 o 
  -9   5   1        0.82        1.14      1.84 o 
  -7   5   1       13.89       21.51      1.90 o 
  -5   5   1     2144.31     2178.89     14.49 o 
  -3   5   1     1535.90     1520.77     11.49 o 
  -1   5   1     5353.49     5574.84     55.58 o 
   1   5   1     3712.40     3951.58     31.82 o 
   3   5   1     4043.97     4265.50     29.63 o 
   5   5   1     3203.50     3452.13     23.14 o 
   7   5   1        9.77       13.23      2.64 o 
   9   5   1      101.44      105.52      4.74 o 
  11   5   1       11.12        3.74      4.91 o 
 -10   6   1      698.61      748.13     19.27 o 
  -8   6   1        6.38        5.70      1.52 o 
  -6   6   1     6615.88     6633.84     39.86 o 
  -4   6   1    12868.59    12620.58     84.12 o 
  -2   6   1     1601.56     1576.24     25.47 o 
   0   6   1      632.15      550.65      7.44 o 
   2   6   1    11744.72    11276.52     74.73 o 
   4   6   1     8006.90     8323.29     66.53 o 
   6   6   1      288.36      303.12      4.63 o 
   8   6   1     3596.77     3620.43     30.28 o 
  10   6   1      461.19      457.03     15.08 o 
  -9   7   1       52.31       53.72      4.40 o 
  -7   7   1      157.27      163.90      4.19 o 
  -5   7   1     1964.54     2005.38     13.63 o 
  -3   7   1      342.18      334.70      3.93 o 
  -1   7   1     1648.63     1927.21     15.81 o 
   1   7   1     4149.65     4342.41     33.89 o 
   3   7   1     2044.99     1991.63     14.59 o 
   5   7   1      450.38      459.93      6.54 o 
   7   7   1       69.25       65.83      2.30 o 
   9   7   1     1107.86     1017.89     22.96 o 
 -10   8   1       87.23       98.16      7.61 o 
  -8   8   1       10.54       14.69      4.32 o 
  -6   8   1      399.61      412.80      4.50 o 
  -4   8   1     7644.68     7528.80     94.40 o 
  -2   8   1     3331.76     3632.73     24.59 o 
   0   8   1     2230.43     2366.81     16.93 o 
   2   8   1     5609.49     5516.74     37.61 o 
   4   8   1      829.03      841.89      7.37 o 
   6   8   1     1419.17     1416.11     14.47 o 
   8   8   1     1660.68     1651.99     19.27 o 
  10   8   1      691.13      691.08     18.82 o 
  -9   9   1      307.51      300.74     12.70 o 
  -7   9   1      206.07      189.47      5.80 o 
  -5   9   1     3122.66     3232.51     24.30 o 
  -3   9   1     1528.55     1470.39     11.59 o 
  -1   9   1     1063.91     1190.69      9.88 o 
   1   9   1     9546.73     9661.51     66.49 o 
   3   9   1     6511.33     6560.28     42.64 o 
   5   9   1      158.49      151.72      3.07 o 
   7   9   1      255.79      257.36      6.60 o 
   9   9   1     1191.37     1275.27     26.52 o 
  -8  10   1      283.55      283.13     12.20 o 
  -6  10   1      871.15      863.02     13.31 o 
  -4  10   1       78.17       71.20      4.78 o 
  -2  10   1      187.48      159.11      3.43 o 
   0  10   1      277.02      246.19      3.91 o 
   2  10   1     1502.47     1519.37     14.82 o 
   4  10   1       37.07       47.62      4.02 o 
   6  10   1     2447.18     2395.15     21.49 o 
   8  10   1        8.42        9.68      5.13 o 
  -9  11   1     1035.87     1007.94     24.99 o 
  -7  11   1     2454.86     2347.80     33.28 o 
  -5  11   1     1507.44     1526.69     16.49 o 
  -3  11   1     2764.65     2778.80     24.67 o 
  -1  11   1     5504.70     5701.20     50.03 o 
   1  11   1     6005.32     6081.88     40.69 o 
   3  11   1     4725.52     4775.51     34.12 o 
   5  11   1     1800.94     1775.15     13.47 o 
   7  11   1      932.71      895.90     15.18 o 
   9  11   1      234.49      241.93     12.16 o 
  -8  12   1       20.99       21.76      4.60 o 
  -6  12   1       12.31       10.58      5.13 o 
  -4  12   1      992.65     1010.00     12.13 o 
  -2  12   1       42.34       40.64      3.33 o 
   0  12   1      125.16      127.47      3.31 o 
   2  12   1     1793.42     1802.60     16.21 o 
   4  12   1      679.14      677.26      8.23 o 
   6  12   1       45.00       45.64      4.40 o 
   8  12   1       93.25      106.49      9.50 o 
  -7  13   1      754.39      733.99     26.34 o 
  -5  13   1       15.38       13.60      3.67 o 
  -3  13   1      482.90      483.75      7.95 o 
  -1  13   1     5130.62     5166.54     45.04 o 
   1  13   1      275.69      273.81      4.81 o 
   3  13   1       32.90       33.51      2.75 o 
   5  13   1      188.06      207.28      7.21 o 
   7  13   1      218.00      219.51     11.39 o 
  -6  14   1      337.80      337.41     10.85 o 
  -4  14   1      485.26      511.15     20.35 o 
  -2  14   1     2624.99     2691.44     25.16 o 
   0  14   1     2234.34     2293.12     18.41 o 
   2  14   1      355.57      348.36      6.85 o 
   4  14   1     1435.45     1434.73     28.48 o 
   6  14   1     2261.57     2158.30     40.70 o 
  -5  15   1      134.77      122.59      7.35 o 
  -3  15   1      127.51      123.65     11.35 o 
  -1  15   1      873.35      871.53     13.77 o 
   1  15   1      343.60      343.83      8.34 o 
   3  15   1      516.84      514.49     12.59 o 
   5  15   1      145.04      147.00      8.03 o 
  -4  16   1       68.55       83.53     10.85 o 
  -2  16   1      632.34      672.49     24.18 o 
   0  16   1     1003.04     1033.70     15.73 o 
   2  16   1       24.14       29.69      5.83 o 
   4  16   1     1560.13     1530.53     34.02 o 
  -3  17   1      300.99      267.51     16.89 o 
  -1  17   1     1172.74     1247.67     35.62 o 
   1  17   1       15.53       18.37     12.86 o 
   3  17   1       91.84       87.22      6.61 o 
  -2  18   1      345.71      334.69     18.87 o 
   0  18   1      375.52      425.83     20.40 o 
   2  18   1      582.09      590.65     14.41 o 
 -10   0   2     1404.89     1374.98     21.06 o 
  -8   0   2     4311.19     4471.82     44.27 o 
  -6   0   2     2527.40     2678.46     21.97 o 
  -4   0   2     7726.45     8191.00     84.62 o 
  -2   0   2    47564.27    43399.94   1409.43 o 
   0   0   2       63.05       46.78      2.97 o 
   2   0   2     2849.12     2667.34     40.43 o 
   4   0   2    24958.97    23616.34    282.95 o 
   6   0   2     3968.22     4172.63     36.82 o 
   8   0   2      184.31      195.38      6.60 o 
  10   0   2     1142.80     1127.31     26.39 o 
 -11   1   2       16.66       20.01      3.57 o 
  -9   1   2      390.29      411.52      5.39 o 
  -7   1   2      253.59      268.21      3.58 o 
  -5   1   2      577.83      615.02      4.63 o 
  -3   1   2      292.10      248.91      4.45 o 
  -1   1   2     1786.77     1819.92     27.69 o 
   1   1   2     4123.06     4315.59     45.60 o 
   3   1   2     1290.16     1301.46     12.30 o 
   5   1   2     1857.76     1891.62     12.91 o 
   7   1   2       61.46       57.07      4.08 o 
   9   1   2      101.57       96.86      5.69 o 
  11   1   2      143.09      141.46      7.12 o 
 -10   2   2      346.59      359.46      6.67 o 
  -8   2   2     2133.61     2224.38     14.85 o 
  -6   2   2      469.92      462.25      4.15 o 
  -4   2   2     2469.23     2513.07     14.14 o 
  -2   2   2     1824.37     2346.54     62.61 o 
   0   2   2     2336.82     2239.52     23.68 o 
   2   2   2     2462.79     2627.61     18.25 o 
   4   2   2     3972.80     4125.23     27.22 o 
   6   2   2     1409.11     1435.05     11.80 o 
   8   2   2        8.28       13.76      3.41 o 
  10   2   2      502.18      520.83      9.64 o 
 -11   3   2      320.58      317.38      9.44 o 
  -9   3   2      898.66      860.80     10.57 o 
  -7   3   2      792.15      781.79      6.19 o 
  -5   3   2      913.89      881.74      5.87 o 
  -3   3   2    21262.11    20432.43    177.77 o 
  -1   3   2    46276.63    38901.78    775.98 o 
   1   3   2       10.46       16.06      1.75 o 
   3   3   2    22640.26    22208.13    317.41 o 
   5   3   2     7560.33     7423.45     47.57 o 
   7   3   2     1424.96     1471.06     12.51 o 
   9   3   2      486.67      467.03      7.73 o 
  11   3   2      537.65      554.50     10.40 o 
 -10   4   2        0.43        0.46      2.73 o 
  -8   4   2      445.63      422.90      5.88 o 
  -6   4   2     3664.96     3566.99     20.94 o 
  -4   4   2     1011.20      979.20      7.56 o 
  -2   4   2     4130.28     4664.28     39.00 o 
   0   4   2    16767.06    16418.98    146.20 o 
   2   4   2    19284.97    18788.15    124.27 o 
   4   4   2      169.82      292.63      3.81 o 
   6   4   2      577.64      541.57      6.36 o 
   8   4   2     1104.25     1119.62     12.20 o 
  10   4   2        9.06       11.27      3.55 o 
 -11   5   2      191.26      190.01      7.29 o 
  -9   5   2        6.10        5.85      1.99 o 
  -7   5   2     1459.58     1488.29     12.70 o 
  -5   5   2     4766.93     4644.48     28.27 o 
  -3   5   2     9535.51    10209.71     69.23 o 
  -1   5   2    11819.26    11890.08    166.68 o 
   1   5   2    10870.59    10396.66    174.63 o 
   3   5   2     1319.20     1191.42      9.61 o 
   5   5   2      645.96      619.20      6.11 o 
   7   5   2     3795.59     3777.38     39.50 o 
   9   5   2     2658.98     2543.57     35.10 o 
 -10   6   2       76.41       65.36      5.41 o 
  -8   6   2     1003.17      985.90     10.44 o 
  -6   6   2      533.16      526.60      6.07 o 
  -4   6   2      806.88      822.06      7.23 o 
  -2   6   2      704.11      835.66     18.06 o 
   0   6   2      240.14      258.08      4.74 o 
   2   6   2       47.68       49.42      2.35 o 
   4   6   2      617.16      598.41      6.21 o 
   6   6   2      115.02      117.05      2.92 o 
   8   6   2      510.72      492.99      7.79 o 
  10   6   2      277.51      284.17     12.25 o 
  -9   7   2      114.30      107.88      4.71 o 
  -7   7   2      563.51      568.66      8.49 o 
  -5   7   2     6325.50     6286.65     41.89 o 
  -3   7   2      881.52      841.56      7.26 o 
  -1   7   2     3320.27     3449.40     39.37 o 
   1   7   2    18239.26    17390.03    114.18 o 
   3   7   2       98.51       69.93      4.00 o 
   5   7   2      261.70      273.03      4.64 o 
   7   7   2     3303.49     3245.49     25.54 o 
   9   7   2     1024.02     1053.91     24.00 o 
 -10   8   2       17.35       29.56      5.35 o 
  -8   8   2     1017.41      991.80     15.18 o 
  -6   8   2     2739.70     2777.61     23.68 o 
  -4   8   2      949.63      985.99     11.25 o 
  -2   8   2      485.77      544.51      8.84 o 
   0   8   2     4506.96     4375.40     31.95 o 
   2   8   2     7407.72     7454.18     48.34 o 
   4   8   2       42.18       46.56      3.18 o 
   6   8   2      476.20      482.00      6.71 o 
   8   8   2     1013.95      988.18     24.25 o 
  10   8   2      150.89      149.09      9.37 o 
  -9   9   2      337.97      314.92     10.13 o 
  -7   9   2      193.19      213.75      5.62 o 
  -5   9   2      119.71      135.80      3.98 o 
  -3   9   2     1364.65     1376.51     26.12 o 
  -1   9   2     1411.92     1378.26     12.52 o 
   1   9   2       47.61       43.19      4.05 o 
   3   9   2      626.98      598.31      6.28 o 
   5   9   2      483.59      446.90      6.73 o 
   7   9   2      392.50      401.94     15.92 o 
   9   9   2        9.86       11.87      3.28 o 
  -8  10   2       75.03       79.88      6.30 o 
  -6  10   2     3168.70     3170.35     28.85 o 
  -4  10   2     2181.40     2169.06     24.88 o 
  -2  10   2      519.13      571.41      8.56 o 
   0  10   2     4281.80     4284.92     31.80 o 
   2  10   2     4231.54     4204.02     32.61 o 
   4  10   2      510.91      531.14      6.13 o 
   6  10   2     1542.25     1523.57     15.54 o 
   8  10   2     1164.16     1185.39     26.97 o 
  -9  11   2       80.18       86.86      7.36 o 
  -7  11   2      254.90      239.75      9.19 o 
  -5  11   2      624.67      630.74     11.41 o 
  -3  11   2      972.49      981.63     14.22 o 
  -1  11   2       97.29      110.84      3.46 o 
   1  11   2     2706.70     2795.30     24.52 o 
   3  11   2      830.15      856.77      9.18 o 
   5  11   2      321.84      314.98      6.12 o 
   7  11   2      569.73      568.97     17.02 o 
  -8  12   2      644.06      687.54     25.53 o 
  -6  12   2      538.55      504.44     25.87 o 
  -4  12   2     1469.29     1488.15     19.63 o 
  -2  12   2     3961.01     3924.01     40.56 o 
   0  12   2     1787.16     1802.98     17.70 o 
   2  12   2     2154.64     2219.46     18.23 o 
   4  12   2     6794.75     6683.66     50.92 o 
   6  12   2     1369.11     1361.90     28.77 o 
   8  12   2       84.01       98.16      8.65 o 
  -7  13   2      135.87      129.29      7.31 o 
  -5  13   2      236.97      226.38      8.60 o 
  -3  13   2      305.17      350.78      8.54 o 
  -1  13   2      893.64      959.96     14.38 o 
   1  13   2      203.61      206.62      4.76 o 
   3  13   2      717.22      744.97      9.47 o 
   5  13   2       92.13       74.61      7.25 o 
   7  13   2      485.87      460.00     16.16 o 
  -6  14   2       52.76       57.43      6.00 o 
  -4  14   2        3.56        8.24      5.04 o 
  -2  14   2     1332.29     1358.21     29.04 o 
   0  14   2       53.38       63.91      3.78 o 
   2  14   2      899.12      928.70     10.76 o 
   4  14   2     2921.03     2937.42     38.50 o 
   6  14   2       63.35       64.07      8.15 o 
  -5  15   2      277.76      246.17     15.26 o 
  -3  15   2     3515.55     3411.37     72.49 o 
  -1  15   2     1214.99     1240.14     23.50 o 
   1  15   2      102.52      101.76      4.75 o 
   3  15   2       22.28       24.62      4.41 o 
   5  15   2     1776.61     1779.94     35.39 o 
  -4  16   2        3.35        2.48      6.08 o 
  -2  16   2       70.12       70.33     10.99 o 
   0  16   2       78.45       75.74     10.49 o 
   2  16   2      111.85      102.03      5.78 o 
   4  16   2       75.09       97.62      7.06 o 
  -3  17   2      894.01      889.34     30.21 o 
  -1  17   2      522.47      554.60     23.19 o 
   1  17   2      257.66      253.22      9.21 o 
   3  17   2      224.18      238.13      9.43 o 
   0  18   2       97.62      111.94     12.47 o 
 -11   1   3      243.53      244.90      7.10 o 
  -9   1   3     1497.40     1597.74     16.13 o 
  -7   1   3      700.00      687.67      6.81 o 
  -5   1   3     7903.99     8121.52     47.09 o 
  -3   1   3    16602.19    15639.64    118.53 o 
  -1   1   3      557.84      506.35     14.72 o 
   1   1   3     7760.23     7884.06     89.26 o 
   3   1   3    17514.55    17507.35    114.97 o 
   5   1   3     6200.53     6381.82     41.60 o 
   7   1   3        9.83       10.33      1.97 o 
   9   1   3      692.72      718.26     13.73 o 
 -10   2   3      420.57      427.49     14.50 o 
  -8   2   3        9.24        9.51      1.57 o 
  -6   2   3       10.55        9.34      2.35 o 
  -4   2   3     7919.16     8386.82     51.97 o 
  -2   2   3     1984.18     1990.33     26.65 o 
   0   2   3     1786.72     1927.35     15.85 o 
   2   2   3     2030.70     1778.17     18.92 o 
   4   2   3     7719.34     7916.48     50.35 o 
   6   2   3       65.26       65.59      3.37 o 
   8   2   3     1209.83     1202.82     12.86 o 
  10   2   3     1200.98     1166.98     23.71 o 
 -11   3   3        1.77        0.25      3.44 o 
  -9   3   3       44.04       43.96      4.61 o 
  -7   3   3     4677.76     4799.30     30.40 o 
  -5   3   3     1302.11     1366.33     10.16 o 
  -3   3   3     3736.18     4039.83     26.77 o 
  -1   3   3     1379.51     1224.54      9.75 o 
   1   3   3     2871.79     2727.09     22.01 o 
   3   3   3      616.37      693.99      7.01 o 
   5   3   3     1665.99     1701.02     13.28 o 
   7   3   3     4851.99     4835.48     37.32 o 
   9   3   3        4.28        7.71      2.52 o 
 -10   4   3     1178.41     1155.98     18.39 o 
  -8   4   3       22.79       21.62      2.22 o 
  -6   4   3      665.93      657.39      6.36 o 
  -4   4   3      418.93      334.36      4.21 o 
  -2   4   3     6297.25     6285.32     41.89 o 
   0   4   3     7132.25     7243.60     51.27 o 
   2   4   3     4361.01     4054.44     23.02 o 
   4   4   3     5194.81     5195.24     34.04 o 
   6   4   3      309.74      318.64      7.01 o 
   8   4   3     1826.87     1889.98     22.28 o 
  10   4   3     1051.79     1040.54     18.57 o 
  -9   5   3      109.57      122.42      3.85 o 
  -7   5   3      346.94      368.26      5.33 o 
  -5   5   3       41.85       39.11      3.69 o 
  -3   5   3     5371.97     5572.70     47.38 o 
  -1   5   3     3346.31     3350.10     35.19 o 
   1   5   3      102.87       63.83      1.90 o 
   3   5   3     1324.46     1318.65     10.93 o 
   5   5   3      365.80      377.06      4.69 o 
   7   5   3      978.47     1025.28     11.39 o 
   9   5   3       13.20       17.65      4.19 o 
 -10   6   3      252.21      222.47      7.21 o 
  -8   6   3     1387.31     1379.60     13.34 o 
  -6   6   3     2042.99     2074.19     16.26 o 
  -4   6   3      184.47      200.90      3.58 o 
  -2   6   3     8409.88     8610.04     64.63 o 
   0   6   3    18141.90    17212.20    244.97 o 
   2   6   3     5342.38     5641.66     42.12 o 
   4   6   3       34.22       50.26      2.34 o 
   6   6   3     3948.33     4009.55     30.57 o 
   8   6   3     2003.52     1945.92     30.60 o 
  10   6   3       98.46       92.97      6.25 o 
  -9   7   3       46.76       54.94      5.46 o 
  -7   7   3     2051.47     2000.36     19.72 o 
  -5   7   3      973.31      974.58     10.52 o 
  -3   7   3     3148.50     3274.16     30.69 o 
  -1   7   3     1222.62     1153.73     14.54 o 
   1   7   3     2532.31     2556.85     18.18 o 
   3   7   3       49.32       39.18      1.99 o 
   5   7   3      504.66      502.92      7.75 o 
   7   7   3     1265.90     1183.92     17.59 o 
   9   7   3        1.35        4.20      7.07 o 
 -10   8   3       25.91       26.90      5.43 o 
  -8   8   3      940.81      946.77     17.39 o 
  -6   8   3     1474.71     1512.06     16.03 o 
  -4   8   3     2392.12     2447.96     24.29 o 
  -2   8   3     3203.32     3267.09     30.55 o 
   0   8   3     9359.35     9313.66     59.76 o 
   2   8   3      727.89      708.60      6.94 o 
   4   8   3      233.56      204.88      3.80 o 
   6   8   3     2227.78     2193.24     22.09 o 
   8   8   3      492.25      450.79     10.44 o 
  -9   9   3      200.36      209.91     14.36 o 
  -7   9   3     1821.61     1863.73     27.29 o 
  -5   9   3     1267.83     1235.15     21.29 o 
  -3   9   3       14.03       16.87      2.07 o 
  -1   9   3     5004.87     4950.73     40.83 o 
   1   9   3     4800.97     4731.96     31.78 o 
   3   9   3       28.42       35.20      2.90 o 
   5   9   3     2025.22     2078.11     22.33 o 
   7   9   3     1595.95     1678.49     22.83 o 
   9   9   3        6.76       11.59      4.30 o 
  -8  10   3        6.91        1.64      3.42 o 
  -6  10   3       60.10       58.31      3.87 o 
  -4  10   3     1625.36     1576.19     15.35 o 
  -2  10   3      101.30       92.92      6.40 o 
   0  10   3      123.01      128.75      3.97 o 
   2  10   3       69.29       73.78      2.50 o 
   4  10   3      494.40      483.54      7.16 o 
   6  10   3      228.37      218.83     10.31 o 
   8  10   3      203.87      175.73      6.61 o 
  -7  11   3      686.37      726.67     15.47 o 
  -5  11   3     1851.17     1851.92     23.21 o 
  -3  11   3     2294.66     2295.43     26.44 o 
  -1  11   3     1737.58     1742.38     21.17 o 
   1  11   3     2982.30     3052.30     25.08 o 
   3  11   3     4207.75     4178.12     33.26 o 
   5  11   3     3201.80     3160.87     31.60 o 
   7  11   3      653.33      651.68     18.64 o 
  -8  12   3        4.66        7.71      4.00 o 
  -6  12   3      474.96      455.51     12.23 o 
  -4  12   3       49.61       51.53      4.26 o 
  -2  12   3      106.72      100.88      5.02 o 
   0  12   3      871.06      892.94     13.37 o 
   2  12   3      969.74      994.73     16.02 o 
   4  12   3       50.12       58.27      4.31 o 
   6  12   3      386.26      412.11     11.01 o 
  -7  13   3        2.30       -3.65      3.31 o 
  -5  13   3      920.86      873.24     18.12 o 
  -3  13   3      757.68      805.19     13.50 o 
  -1  13   3       83.29       81.73      4.89 o 
   1  13   3      304.90      295.26      6.98 o 
   3  13   3     2629.96     2633.29     33.23 o 
   5  13   3      796.69      748.39     15.11 o 
   7  13   3       26.67       21.48      5.76 o 
  -6  14   3      243.78      216.65      9.20 o 
  -4  14   3     1827.63     1698.42     26.99 o 
  -2  14   3     1959.12     1902.56     35.37 o 
   0  14   3      784.25      776.27     25.49 o 
   2  14   3     2294.18     2403.89     22.80 o 
   4  14   3     1544.60     1483.99     23.37 o 
   6  14   3      189.40      193.62     11.03 o 
  -5  15   3      164.86      139.56     11.17 o 
  -3  15   3      156.54      155.71     13.24 o 
  -1  15   3      125.95      147.30      8.43 o 
   1  15   3       45.22       36.92      9.41 o 
   3  15   3      852.59      832.66     16.32 o 
   5  15   3       65.69       70.33      7.11 o 
  -4  16   3      759.81      778.84     28.19 o 
  -2  16   3     1399.77     1348.48     38.54 o 
   0  16   3      184.70      186.28     13.96 o 
   2  16   3     2006.71     1982.20     33.95 o 
   4  16   3      203.31      236.81      9.39 o 
  -3  17   3      343.24      341.22     19.09 o 
  -1  17   3        2.41        5.81      6.44 o 
   1  17   3       51.42       48.40     10.63 o 
 -10   0   4       23.00       26.25      4.83 o 
  -8   0   4      794.95      801.89     21.86 o 
  -6   0   4     4072.22     3996.52     95.17 o 
  -4   0   4    25419.80    25072.65    267.35 o 
  -2   0   4     1667.11     1736.16     32.89 o 
   0   0   4     1049.50      896.24     12.13 o 
   2   0   4    35294.45    34406.55    284.27 o 
   4   0   4     3645.26     3778.54     33.43 o 
   6   0   4     6215.92     6189.44     64.97 o 
   8   0   4     2733.18     2750.96     33.95 o 
  10   0   4     1272.79     1278.38     29.40 o 
  -9   1   4       90.23       83.23      4.43 o 
  -7   1   4       23.74       22.16      3.11 o 
  -5   1   4      168.04      142.19      2.69 o 
  -3   1   4       33.12       46.29      2.06 o 
  -1   1   4      444.02      432.40      6.09 o 
   1   1   4      527.41      485.35      4.85 o 
   3   1   4      854.15      800.01      7.32 o 
   5   1   4     1570.03     1528.01     12.56 o 
   7   1   4      160.03      157.06      4.42 o 
   9   1   4      441.25      454.18      9.01 o 
 -10   2   4       16.88       23.08      4.30 o 
  -8   2   4       61.77       61.08      4.81 o 
  -6   2   4      987.72      983.47      9.05 o 
  -4   2   4     2418.50     2424.65     16.00 o 
  -2   2   4     2785.60     2775.31     25.28 o 
   0   2   4     1054.31      982.53      8.97 o 
   2   2   4     2077.32     2015.62     16.12 o 
   4   2   4     2171.02     2224.38     16.46 o 
   6   2   4     1566.98     1566.26     13.19 o 
   8   2   4     1188.65     1180.80     14.84 o 
  10   2   4      151.53      158.01      6.06 o 
  -9   3   4      668.41      672.55     15.24 o 
  -7   3   4      462.88      456.79      6.52 o 
  -5   3   4     5600.23     5607.33     36.69 o 
  -3   3   4     2274.58     2270.54     18.19 o 
  -1   3   4     1067.26     1074.60     10.93 o 
   1   3   4    12746.20    12586.00     80.74 o 
   3   3   4     6494.99     6391.44     41.23 o 
   5   3   4       23.31       31.74      2.23 o 
   7   3   4      200.80      210.95      4.97 o 
   9   3   4     1588.58     1623.85     24.09 o 
 -10   4   4      156.74      139.76      6.49 o 
  -8   4   4      450.33      466.23      7.22 o 
  -6   4   4      202.62      213.22      3.78 o 
  -4   4   4        7.22        7.34      1.48 o 
  -2   4   4     8159.97     8142.56     58.65 o 
   0   4   4     5268.50     5381.14     34.98 o 
   2   4   4     1843.88     1939.19     13.90 o 
   4   4   4     1815.91     1851.47     14.17 o 
   6   4   4     1504.47     1467.02     14.37 o 
   8   4   4       12.05       14.02      2.75 o 
  10   4   4       17.22       15.85      3.38 o 
  -9   5   4     2039.75     1953.35     23.49 o 
  -7   5   4     1200.35     1268.77     12.79 o 
  -5   5   4     1632.23     1730.54     17.22 o 
  -3   5   4      287.22      253.65      3.56 o 
  -1   5   4     8084.83     7885.33     50.94 o 
   1   5   4     1697.73     1672.84     14.34 o 
   3   5   4     1700.91     1704.98     10.97 o 
   5   5   4     3154.78     3145.36     22.42 o 
   7   5   4      957.37      952.62     13.00 o 
   9   5   4      281.58      295.94      9.22 o 
 -10   6   4        0.36        0.24      2.89 o 
  -8   6   4      141.17      149.66      4.89 o 
  -6   6   4       12.39        6.84      1.77 o 
  -4   6   4      121.84      112.02      3.14 o 
  -2   6   4      604.94      687.70     10.55 o 
   0   6   4      582.83      618.13      9.82 o 
   2   6   4     2773.15     2948.89     21.41 o 
   4   6   4       48.94       52.20      2.53 o 
   6   6   4        0.36        0.62      1.94 o 
   8   6   4      473.60      480.07     11.06 o 
  -9   7   4      503.08      517.25     11.03 o 
  -7   7   4     1496.97     1561.82     14.57 o 
  -5   7   4       37.24       34.52      2.34 o 
  -3   7   4     1220.73     1212.36     16.13 o 
  -1   7   4    13879.43    13463.61    136.75 o 
   1   7   4     1647.06     1676.74     16.15 o 
   3   7   4     1481.39     1545.15     14.50 o 
   5   7   4     3894.00     3940.72     35.39 o 
   7   7   4      497.89      542.13     11.28 o 
   9   7   4       60.73       51.63      5.40 o 
  -8   8   4      835.87      869.45     18.64 o 
  -6   8   4       23.09       30.61      4.97 o 
  -4   8   4      920.62      918.58     13.39 o 
  -2   8   4     4826.53     4986.59     42.72 o 
   0   8   4     3921.39     3923.33     42.07 o 
   2   8   4       71.50       72.27      2.78 o 
   4   8   4     1308.70     1294.78     13.22 o 
   6   8   4     4252.17     4041.19     45.32 o 
   8   8   4       83.00       76.29      5.44 o 
  -9   9   4       21.56       32.75      5.74 o 
  -7   9   4      141.77      159.51      7.61 o 
  -5   9   4        8.38       19.67      3.38 o 
  -3   9   4     1735.94     1754.56     19.04 o 
  -1   9   4      345.34      357.22      5.36 o 
   1   9   4     5839.58     6015.70     45.55 o 
   3   9   4     1299.19     1220.02     14.79 o 
   5   9   4      234.57      242.59      6.08 o 
   7   9   4      124.70      116.52      5.72 o 
  -8  10   4      861.42      862.88     17.58 o 
  -6  10   4     1215.32     1153.60     23.32 o 
  -4  10   4      929.25      922.81     14.24 o 
  -2  10   4     2815.96     2794.98     36.32 o 
   0  10   4      625.07      607.66     13.15 o 
   2  10   4       95.39       93.47      4.18 o 
   4  10   4     2459.50     2428.11     31.96 o 
   6  10   4     2785.71     2705.10     32.59 o 
   8  10   4       70.82       68.37      5.34 o 
  -7  11   4       70.83       65.10      6.01 o 
  -5  11   4      133.62      144.57      6.87 o 
  -3  11   4       33.70       35.49      4.31 o 
  -1  11   4     1791.49     1758.73     25.85 o 
   1  11   4      276.91      287.78      8.98 o 
   3  11   4      450.12      438.29     11.74 o 
   5  11   4      508.69      539.86     12.32 o 
   7  11   4        5.90        0.41      4.55 o 
  -6  12   4     1684.63     1541.76     40.61 o 
  -4  12   4     2505.38     2443.33     45.75 o 
  -2  12   4      589.05      586.95     13.29 o 
   0  12   4      518.47      570.70     13.11 o 
   2  12   4     1943.23     1933.66     45.70 o 
   4  12   4     1135.46     1075.95     18.30 o 
   6  12   4       47.39       59.35      7.52 o 
  -7  13   4      129.10      132.40      8.03 o 
  -5  13   4       59.92       69.52      6.14 o 
  -3  13   4      341.75      316.44     10.13 o 
  -1  13   4      298.25      284.59      9.36 o 
   1  13   4      723.45      709.86     24.27 o 
   3  13   4      286.51      297.01      9.95 o 
   5  13   4      298.81      283.67      9.41 o 
  -6  14   4      133.67      140.63      8.22 o 
  -4  14   4     1160.89     1055.61     20.03 o 
  -2  14   4        2.36       -4.23      2.82 o 
   0  14   4      247.79      259.90     15.53 o 
   2  14   4      311.11      310.15     16.39 o 
   4  14   4       32.49       21.20      4.75 o 
  -5  15   4      968.59     1016.80     21.91 o 
  -3  15   4      293.22      299.09     10.65 o 
  -1  15   4      179.20      173.22     13.10 o 
   1  15   4     1396.61     1441.33     39.40 o 
   3  15   4     2805.21     2683.86     61.06 o 
  -2  16   4       74.03       75.49      7.17 o 
   0  16   4        3.14       -1.26      6.08 o 
   2  16   4      221.49      205.60     15.17 o 
  -9   1   5       34.20       28.02      3.57 o 
  -7   1   5      995.97      978.43     16.49 o 
  -5   1   5     1792.80     1802.82     13.49 o 
  -3   1   5     1976.90     1998.30     17.29 o 
  -1   1   5     3352.68     3260.35     25.01 o 
   1   1   5     5260.11     4885.97     32.04 o 
   3   1   5      866.37      872.59      9.05 o 
   5   1   5       18.12       20.01      2.44 o 
   7   1   5     5623.14     5658.29     43.41 o 
   9   1   5      875.52      872.74     11.41 o 
 -10   2   5      264.63      259.71     18.30 o 
  -8   2   5      193.92      182.80      8.84 o 
  -6   2   5     4613.84     4489.71     51.26 o 
  -4   2   5      353.41      364.63      7.62 o 
  -2   2   5      562.12      592.68      7.50 o 
   0   2   5     9345.52     9630.72     73.69 o 
   2   2   5     4971.19     5179.61     34.11 o 
   4   2   5      230.11      241.97      4.17 o 
   6   2   5      331.92      335.14      5.36 o 
   8   2   5     1099.33     1133.98     12.92 o 
  -9   3   5      707.29      714.80     17.81 o 
  -7   3   5       94.31      109.22      4.61 o 
  -5   3   5      615.10      636.06      7.91 o 
  -3   3   5     3291.50     3293.24     27.97 o 
  -1   3   5      958.47      922.71      9.66 o 
   1   3   5      374.06      390.60      4.55 o 
   3   3   5      911.46      889.30      8.22 o 
   5   3   5     5053.66     5026.87     38.34 o 
   7   3   5       95.79      102.93      4.20 o 
   9   3   5      203.74      195.83      7.36 o 
 -10   4   5       95.21      109.08      6.33 o 
  -8   4   5      715.38      697.23     13.58 o 
  -6   4   5     1835.92     1804.90     51.04 o 
  -4   4   5     2533.85     2555.65     18.81 o 
  -2   4   5     2445.67     2450.24     19.76 o 
   0   4   5     7093.99     7045.62     51.30 o 
   2   4   5     5135.85     5220.97     34.35 o 
   4   4   5     1893.23     1906.11     16.22 o 
   6   4   5      647.58      673.97      8.97 o 
   8   4   5      550.61      607.64      9.22 o 
  -9   5   5      122.78      143.76      6.29 o 
  -7   5   5        8.65        3.97      2.35 o 
  -5   5   5       90.50       88.71      4.58 o 
  -3   5   5     2420.74     2408.85     19.70 o 
  -1   5   5      624.94      625.87      6.85 o 
   1   5   5     1086.25     1062.32      8.73 o 
   3   5   5      642.14      665.26      6.29 o 
   5   5   5      816.70      857.89     10.06 o 
   7   5   5      370.90      389.94      7.08 o 
   9   5   5        3.66        4.99      3.16 o 
  -8   6   5      985.29      974.80     22.87 o 
  -6   6   5      165.33      160.41      5.04 o 
  -4   6   5     3101.62     3114.18     24.67 o 
  -2   6   5     5014.51     5118.79     48.56 o 
   0   6   5     2086.53     2136.93     21.03 o 
   2   6   5     1167.88     1209.36     10.88 o 
   4   6   5     6701.28     6604.34     48.85 o 
   6   6   5     1044.23     1061.05     13.77 o 
   8   6   5       20.43       17.03      3.76 o 
  -9   7   5      118.78      117.39      8.47 o 
  -7   7   5      157.96      142.16      4.64 o 
  -5   7   5       25.73       25.70      3.14 o 
  -3   7   5      870.11      853.19      9.82 o 
  -1   7   5        4.11        8.46      2.04 o 
   1   7   5      102.83       92.05      3.82 o 
   3   7   5      528.46      545.05      7.55 o 
   5   7   5     1347.57     1258.36     15.00 o 
   7   7   5      237.80      236.59      9.23 o 
  -8   8   5      669.27      717.36     11.75 o 
  -6   8   5      428.68      416.54      8.14 o 
  -4   8   5       59.27       72.66      3.86 o 
  -2   8   5     1170.47     1174.01     14.54 o 
   0   8   5      113.68      105.48      4.04 o 
   2   8   5     2256.14     2295.59     24.41 o 
   4   8   5     3329.03     3219.05     27.43 o 
   6   8   5      324.12      293.51      6.87 o 
   8   8   5       40.74       31.23      4.89 o 
  -7   9   5       88.19       96.94      6.69 o 
  -5   9   5        5.35        4.73      3.09 o 
  -3   9   5     4915.69     4820.79     57.18 o 
  -1   9   5     1682.08     1646.76     24.26 o 
   1   9   5       73.49       68.28      3.71 o 
   3   9   5     1500.81     1553.60     15.38 o 
   5   9   5     1415.25     1481.70     17.03 o 
   7   9   5      233.02      195.01      8.22 o 
  -8  10   5        6.20        6.17      3.93 o 
  -6  10   5      162.35      169.90      7.68 o 
  -4  10   5      532.99      470.75     11.63 o 
  -2  10   5      392.58      371.25     10.15 o 
   0  10   5       12.25        6.15      3.12 o 
   2  10   5     1033.76     1008.01     18.10 o 
   4  10   5      552.36      536.06      8.11 o 
   6  10   5        1.81        1.96      2.70 o 
  -7  11   5      227.47      250.32      9.66 o 
  -5  11   5     2260.54     2097.48     30.81 o 
  -3  11   5     2234.57     2218.45     31.52 o 
  -1  11   5     4288.58     4188.45     51.89 o 
   1  11   5     1907.26     1867.91     27.83 o 
   3  11   5     1199.31     1164.84     20.48 o 
   5  11   5      755.71      765.15     15.41 o 
  -6  12   5        4.82        6.41      3.90 o 
  -4  12   5       12.25       12.28      3.72 o 
  -2  12   5      402.53      383.15     11.00 o 
   0  12   5      220.76      221.05      8.74 o 
   2  12   5       35.77       40.39     10.54 o 
   4  12   5      925.25      921.94     29.18 o 
  -5  13   5      780.18      782.74     17.54 o 
  -3  13   5       43.27       40.76      5.74 o 
  -1  13   5      317.20      330.65     10.67 o 
   1  13   5     1732.39     1655.63     38.86 o 
   3  13   5       80.89       68.08     10.54 o 
   5  13   5       63.23       47.82      9.64 o 
  -4  14   5      310.84      303.48     11.17 o 
  -2  14   5      215.89      199.63      9.01 o 
   0  14   5     1411.89     1454.91     24.88 o 
   2  14   5     1391.91     1316.87     37.60 o 
   4  14   5      148.34      142.96     12.88 o 
  -3  15   5      265.89      257.59     11.23 o 
  -1  15   5      335.03      364.00     12.04 o 
   1  15   5      318.36      325.86     18.19 o 
  -8   0   6     1435.01     1316.87     28.55 o 
  -6   0   6     2749.11     2689.04     46.74 o 
  -4   0   6      181.82      177.59      6.01 o 
  -2   0   6     5427.02     5400.05     58.60 o 
   0   0   6    17014.94    17028.08    218.79 o 
   2   0   6     1092.01     1054.78     14.87 o 
   4   0   6      584.40      622.55     11.20 o 
   6   0   6     2236.32     2308.40     29.17 o 
   8   0   6     1095.87     1085.26     18.18 o 
  -9   1   6        0.51       -1.74      2.47 o 
  -7   1   6       23.18       31.35      3.44 o 
  -5   1   6       12.30       11.98      1.89 o 
  -3   1   6       71.35       71.00      3.32 o 
  -1   1   6      173.42      157.52      4.35 o 
   1   1   6      368.40      361.66      4.73 o 
   3   1   6     1018.42     1039.16     10.67 o 
   5   1   6      375.03      396.80      6.46 o 
   7   1   6      516.78      498.27      7.94 o 
  -8   2   6      252.63      269.71      6.92 o 
  -6   2   6      265.32      290.25      6.42 o 
  -4   2   6      656.30      647.57      9.36 o 
  -2   2   6     2801.84     2827.49     27.14 o 
   0   2   6     1213.99     1168.02     11.31 o 
   2   2   6      939.80      909.05      8.53 o 
   4   2   6       25.98       32.58      2.86 o 
   6   2   6      740.27      768.23     14.86 o 
   8   2   6      379.85      377.87      8.55 o 
  -9   3   6      161.91      130.97      6.55 o 
  -7   3   6      942.86      914.37     14.26 o 
  -5   3   6     1507.09     1540.84     17.29 o 
  -3   3   6      124.67      135.35      4.82 o 
  -1   3   6     4747.53     4735.80     35.86 o 
   1   3   6     4364.91     4414.06     31.41 o 
   3   3   6      165.33      146.75      4.00 o 
   5   3   6     4498.09     4616.85     36.21 o 
   7   3   6     1645.21     1649.80     19.37 o 
  -8   4   6       17.18       11.04      3.09 o 
  -6   4   6       10.28       12.24      2.66 o 
  -4   4   6     2699.08     2652.66     32.73 o 
  -2   4   6     1647.71     1714.39     17.95 o 
   0   4   6      176.30      182.29     10.68 o 
   2   4   6     1703.80     1714.25     16.73 o 
   4   4   6     1136.15     1175.44     12.32 o 
   6   4   6        2.11        1.50      2.12 o 
   8   4   6      163.23      193.00      6.75 o 
  -9   5   6      248.95      262.55      8.23 o 
  -7   5   6      395.76      395.88     13.69 o 
  -5   5   6     1162.98     1180.93     29.88 o 
  -3   5   6      874.73      896.23     11.53 o 
  -1   5   6      527.97      523.79      6.13 o 
   1   5   6     1789.00     1819.28     14.82 o 
   3   5   6     6539.99     6449.46     47.78 o 
   5   5   6     2603.56     2490.45     21.99 o 
   7   5   6      166.53      168.80      5.21 o 
  -8   6   6      109.69       94.92      8.29 o 
  -6   6   6      299.15      273.63     12.11 o 
  -4   6   6       26.61       22.49      2.69 o 
  -2   6   6      711.33      701.12      8.02 o 
   0   6   6        4.82       10.54      3.42 o 
   2   6   6        4.75        6.65      1.87 o 
   4   6   6      397.82      361.50      7.12 o 
   6   6   6      298.39      311.34      7.17 o 
  -7   7   6      199.48      181.82      9.86 o 
  -5   7   6     1411.96     1374.20     17.78 o 
  -3   7   6     3452.57     3518.48     34.76 o 
  -1   7   6       19.37       20.10      2.87 o 
   1   7   6      762.81      781.05     13.73 o 
   3   7   6     5038.05     5054.59     48.16 o 
   5   7   6      561.54      536.13      9.29 o 
   7   7   6       34.84       35.11      4.07 o 
  -8   8   6       12.77       10.99      4.73 o 
  -6   8   6      564.86      511.26     10.69 o 
  -4   8   6     1410.39     1443.96     17.70 o 
  -2   8   6     2218.01     2176.71     23.73 o 
   0   8   6       12.43       14.80      2.55 o 
   2   8   6     1378.43     1317.95     16.68 o 
   4   8   6     1228.19     1239.00     22.42 o 
   6   8   6       13.12       11.75      2.85 o 
  -7   9   6      560.61      541.10     22.42 o 
  -5   9   6      816.60      805.02     12.34 o 
  -3   9   6      260.58      285.64      5.75 o 
  -1   9   6      674.92      671.69     13.18 o 
   1   9   6      122.30      128.08      4.95 o 
   3   9   6      122.85      129.74      5.39 o 
   5   9   6       88.42       83.66      5.58 o 
  -6  10   6        6.25       11.33      5.11 o 
  -4  10   6      977.78      974.27     18.11 o 
  -2  10   6      683.92      696.11     14.67 o 
   0  10   6      881.88      896.93     27.06 o 
   2  10   6     2147.40     2162.24     24.43 o 
   4  10   6     1093.89     1051.36     15.21 o 
  -5  11   6      204.14      182.75      8.37 o 
  -3  11   6      486.26      478.49     12.56 o 
  -1  11   6       53.20       51.09      5.72 o 
   1  11   6        3.95        4.72      3.38 o 
   3  11   6      442.10      454.35     12.65 o 
   5  11   6       54.28       48.88      4.92 o 
  -4  12   6      316.22      301.63     10.29 o 
  -2  12   6      954.61     1009.19     19.97 o 
   0  12   6     3514.66     3422.74     72.40 o 
   2  12   6      460.97      452.92     12.70 o 
   4  12   6       93.91      103.79     12.02 o 
  -3  13   6      106.50       98.59      7.15 o 
  -1  13   6      250.14      243.22      9.86 o 
   1  13   6      138.46      138.55      7.93 o 
   3  13   6      173.65      144.22     13.24 o 
  -2  14   6      383.50      365.85     19.54 o 
   0  14   6      950.31      933.94     22.49 o 
  -7   1   7      922.90      956.90     23.95 o 
  -5   1   7      140.91      141.56      5.83 o 
  -3   1   7     2239.11     2272.03     28.64 o 
  -1   1   7     5723.57     5873.59     63.85 o 
   1   1   7     1262.12     1289.66     18.43 o 
   3   1   7     1004.56     1059.86     11.23 o 
   5   1   7     2209.76     2268.47     20.37 o 
   7   1   7      722.17      752.93     12.91 o 
  -8   2   7      509.87      509.35      9.79 o 
  -6   2   7        4.59        3.70      2.07 o 
  -4   2   7        7.02       12.27      2.49 o 
  -2   2   7     2217.06     2157.89     22.48 o 
   0   2   7      604.82      591.99      9.05 o 
   2   2   7       61.65       62.39      4.58 o 
   4   2   7      621.14      607.22      9.48 o 
   6   2   7     1585.16     1538.45     18.33 o 
  -7   3   7      114.00       99.86      4.59 o 
  -5   3   7      399.74      432.94      7.17 o 
  -3   3   7      201.83      213.92      6.63 o 
  -1   3   7     1254.12     1295.17     16.55 o 
   1   3   7     2140.60     2140.96     22.08 o 
   3   3   7     2620.06     2557.96     25.90 o 
   5   3   7       69.91       64.06      4.37 o 
   7   3   7      104.60      111.77      5.48 o 
  -8   4   7      298.23      321.96     10.29 o 
  -6   4   7      360.95      372.29     13.96 o 
  -4   4   7     1656.19     1689.35     20.53 o 
  -2   4   7      263.22      271.61     12.06 o 
   0   4   7      726.34      702.55      9.34 o 
   2   4   7       71.75       68.70      5.16 o 
   4   4   7     1395.16     1405.77     19.05 o 
   6   4   7     1525.61     1544.46     18.68 o 
  -7   5   7      164.89      166.56     10.22 o 
  -5   5   7      269.82      282.26      8.31 o 
  -3   5   7       44.36       45.87      3.98 o 
  -1   5   7      896.92      899.14     10.93 o 
   1   5   7      816.44      840.14     10.94 o 
   3   5   7        0.92       -0.04      2.33 o 
   5   5   7      313.64      336.70      7.86 o 
  -6   6   7     1700.16     1634.81     33.82 o 
  -4   6   7     2627.30     2632.87     28.87 o 
  -2   6   7       91.98       97.11      4.61 o 
   0   6   7      335.59      338.12      7.74 o 
   2   6   7     2612.33     2591.28     27.99 o 
   4   6   7     1381.70     1425.60     21.36 o 
   6   6   7      207.01      203.63      6.40 o 
  -7   7   7       17.71       18.10      5.22 o 
  -5   7   7      274.32      277.00     19.59 o 
  -3   7   7      114.73      117.43      6.36 o 
  -1   7   7     1012.36      988.46     13.89 o 
   1   7   7      918.97      932.49     13.57 o 
   3   7   7     1628.43     1513.30     22.03 o 
   5   7   7        8.86        6.14      3.25 o 
  -6   8   7      427.87      436.36     14.86 o 
  -4   8   7      743.66      791.57     13.73 o 
  -2   8   7      680.22      680.45     11.24 o 
   0   8   7      641.72      659.85     11.15 o 
   2   8   7     2462.27     2431.87     45.22 o 
   4   8   7      343.37      307.62      9.19 o 
  -5   9   7      961.08      936.09     18.00 o 
  -3   9   7      448.53      434.70      7.52 o 
  -1   9   7       51.20       61.65      4.35 o 
   1   9   7     2154.60     2156.13     24.74 o 
   3   9   7     1042.45     1028.14     20.98 o 
  -4  10   7        0.15        9.03      7.18 o 
  -2  10   7      501.17      494.99      8.08 o 
   0  10   7       87.66       89.66      4.85 o 
   2  10   7       89.39       75.47      4.84 o 
   4  10   7       79.48       89.07      5.25 o 
  -3  11   7      879.64      852.41     17.73 o 
  -1  11   7      847.22      892.49     18.24 o 
   1  11   7     1022.84      984.83     14.79 o 
  -2  12   7      180.13      195.79      9.21 o 
   0  12   7      104.96      102.12      7.62 o 
  -6   0   8       82.59       79.79      7.74 o 
  -4   0   8      399.19      373.73     13.19 o 
  -2   0   8     4751.94     4774.63     76.50 o 
   0   0   8      588.27      576.04     16.16 o 
   2   0   8     2090.36     2000.93     37.51 o 
   4   0   8     4012.95     4055.99     67.27 o 
  -5   1   8       44.27       37.96      6.01 o 
  -3   1   8      110.63      105.51      6.39 o 
  -1   1   8        8.36        8.50      2.81 o 
   1   1   8      463.24      460.68     10.10 o 
   3   1   8      137.10      134.36      6.12 o 
   5   1   8      372.23      371.50      6.87 o 
  -6   2   8      186.87      194.42      7.34 o 
  -4   2   8       48.96       58.30      7.47 o 
  -2   2   8      180.23      192.31      6.52 o 
   0   2   8      626.72      640.34     12.01 o 
   2   2   8      716.72      685.32     19.05 o 
   4   2   8     1224.21     1202.58     18.92 o 
  -5   3   8      514.42      496.28      8.05 o 
  -3   3   8     3311.25     3286.99     58.69 o 
  -1   3   8      780.52      789.88     12.70 o 
   1   3   8       62.22       61.28      7.47 o 
   3   3   8      994.33     1081.65     17.53 o 
   5   3   8     1257.29     1297.38     22.40 o 
  -6   4   8      573.28      567.35     18.51 o 
  -4   4   8      118.68      134.45      6.51 o 
  -2   4   8      161.49      163.57      6.05 o 
   0   4   8     1265.25     1286.04     17.48 o 
   2   4   8      889.62      931.04     13.16 o 
   4   4   8       43.87       59.11      5.72 o 
  -5   5   8      568.64      582.00     12.74 o 
  -3   5   8     1665.59     1659.22     21.12 o 
  -1   5   8      820.80      817.19     15.80 o 
   1   5   8     2378.89     2276.37     29.25 o 
   3   5   8       49.21       68.87     12.02 o 
  -4   6   8        0.35        2.30      3.96 o 
  -2   6   8        1.34        8.07      3.67 o 
   0   6   8        8.30       -0.97      4.75 o 
   2   6   8        1.35        0.94      3.29 o 
   4   6   8      767.94      733.29     14.67 o 
  -3   7   8       38.86       44.33      5.68 o 
  -1   7   8      748.30      732.46     15.79 o 
   1   7   8     1320.75     1358.27     18.59 o 
   3   7   8       56.31       56.13      5.54 o 
  -4   8   8       27.41       30.11      4.07 o 
  -2   8   8       18.03       20.25      4.22 o 
   0   8   8      841.24      836.01     13.56 o 
   2   8   8     1512.68     1422.69     19.61 o 
  -3   9   8      163.84      200.98      6.59 o 
  -1   9   8      199.34      208.74      6.95 o 
   1   9   8       14.94       12.32      6.07 o 
  -3   1   9      170.66      181.83     11.55 o 
  -1   1   9       46.84       52.58      6.69 o 
   1   1   9      225.73      234.85      7.76 o 
  -2   2   9      438.17      454.01     10.49 o 
   0   2   9       67.17       62.59      7.52 o 
   2   2   9      840.52      869.84     22.78 o 
  -3   3   9      257.78      257.56     12.65 o 
  -1   3   9      569.09      565.59     18.15 o 
   1   3   9      579.38      569.19     18.15 o 
  -2   4   9      987.91     1011.63     25.94 o 
   0   4   9      481.52      525.02     17.52 o 
  -1   5   9      329.44      352.95      9.17 o 
                                                 
